# Supplementary material for: Metabolomic Pathways Distinguishing Metabolically Healthy and Unhealthy Obesity from Normal-Weight: A Cross-Sectional Study
Source: Int J Mol Sci. 2026 May 19;27(10):4555. doi: 10.3390/ijms27104555 (PMC13207990; doi:10.3390/ijms27104555)
Supplement: Supplementary file 1 [file ijms-27-04555-s001.zip]

Archive with 1 entries (1 files):
- ijms-4257013-supplementary.pdf
